# Supplementary material for: "Hot cores" in proteins: Comparative analysis of the apolar contact area in structures from hyper/thermophilic and mesophilic organisms
Source: BMC Struct Biol. 2008 Feb 29;8:14. doi: 10.1186/1472-6807-8-14 (PMC2294123; doi:10.1186/1472-6807-8-14)
Supplement: Additional file 1 — Paired T-Test analysis, datasets and distribution of data. This file includes the datasets A and B, described in this paper, and the statistical analysis of the distribution of ACA. [file 1472-6807-8-14-S1.xls]

## Sheet: T-Test
Paired T-TEST on the apolar contact area (ACA) distributions *
Whole Structures
DATASET A		DATASET B
Whole	0.0864031	Whole	0.0124049
Hyperthermophiles	0.0790161	Hyperthermophiles	0.0204885
Thermophiles	0.690118	Thermophiles	0.335711
SCRs
DATASET A		DATASET B
Whole	0.0640493	Whole	0.00687758	°
Hyperthermophiles	0.00298438	Hyperthermophiles	0.000142625
Thermophiles	0.51392	Thermophiles	0.753057
Alpha Helices of SCRs
DATASET A		DATASET B
Whole	0.0859237	Whole	0.0158604
Hyperthermophiles	0.052428	Hyperthermophiles	0.0112966	°°
Thermophiles	0.838722	Thermophiles	0.56504
Beta Strands of SCRs
DATASET A		DATASET B
Whole	0.943715	Whole	0.17456
Hyperthermophiles	0.811989	Hyperthermophiles	0.0616682
Thermophiles	0.708051	Thermophiles	0.602708
* See "Dataset A", "Dataset B", "Differences A" and "Differences B" for the values upon which t-tests were computed.
Values in "Dataset A", "Dataset B", "Differences A" and "Differences B" are expressed as square Angstroms.
xxxxxxxx	Shapiro-Wilk P-value < 0.05 for the mesophilic distribution
° The obtained P(t) of the Shapiro-Wilk test is 0.46 removing 2 outliers; P(t) of the associated t-test = 0.005 removing the outliers
°° The obtained P(t) of the Shapiro-Wilk test is 0.62 removing 3 outliers; P(t) of the associated t-test = 0.001 removing the outliers

## Sheet: Dataset A
DATASET A
Hyper/Thermophiles	Whole	SCRs	Helices SCRs	Strands SCRs		[ ] Extreme Hyper/thermophilic values with signicant T-test results and their mesophilic
1A2Z A	30.004	24.18	24.29	10.49		counterparts were excluded from the analysis to avoid any bias
1A53 0	26.3681	24.29	23.74	24.38
1DD3 A	[21.73]	22.25	[26.35]	24.92
1DQI A	23.1428	[14.88]	[1.20]	11.49
1FTR A	25.3585	20.81	17.41	20.51
1G29 1	28.6021	22.47	22.07	26.74
1HQK A	25.0658	21.04	19.48	18.44
1IU8 A	26.3869	22.46	21.87	21.86
1J31 A	27.5371	20.77	22.76	24.33
1JI0 A	25.4551	21.87	22.91	26.53
1JVB A	25.8249	19.8	20.09	23.49
1LK5 A	28.1944	22.27	22.87	24.52
1M2K A	26.1806	22.32	21.72	26.88
1M5H A	25.0428	21.34	19.67	22.27
1NSJ 0	28.499	22.7	21.43	22.33
1P1L A	26.779	23.91	24.73	24.59
1U1I A	29.1454	21.88	22.36	30.5
1UKU A	25.5255	24.18	25.89	22.08
1V3W A	25.9095	[26.64]	26.21	33.67
1V7R A	29.1707	23.91	22.41	23.24
1VE0 A	24.5563	21.69	22.15	25.52
1VPE 0	28.9725	21.62	24.34	25.08
1XGS A	29.1428	21.88	19.99	23.83
1XTY A	27.3523	22.63	23.31	13.4
1EE8 A	26.8812	21.38	22.31	25.22
1GD7 A	23.9365	23.13	9.65	22.86
1J09 A	28.4053	23.02	24.66	22.62
1J3N A	27.209	20.25	18.46	27.43
1JBO A	22.622	21.42	21.24	0
1MNG A	28.4439	22.89	25.6	11.2
1SRV A	28.2202	26.25	31.71	28.37
1UZB A	27.7441	18.99	18.83	0
1V6S A	28.0224	21.46	21.18	24.77
1V8F A	27.5945	22.06	19.55	21.39
1VC4 A	[31.26]	21.94	22.84	21.81
1VCD A	25.6638	21.47	22.98	24.07
1YYA A	26.9303	21.52	24.8	21.5
2PRD 0	26.2087	23.41	8.12	25.24
Mesophiles	Whole	SCRs	Helices SCRs	Strands SCRs
1AUG A	25.8469	22.06	22	10.51
1PII 0	27.6343	23.5	21.75	23.68
1CTF 0	[23.33]	20.47	[20.05]	28.59
1DFX 0	24.6946	[13.45]	[0.90]	11.39
1M5S A	25.8505	21.23	17.5	21.12
1B0U A	26.9178	21.85	21.22	25.57
1W19 A	25.1164	19.73	16.85	18.14
1AUG A	25.8469	21.75	20.84	22.19
1UF5 A	26.1782	19.63	21.51	22.79
1G6H A	29.9615	23.05	23.83	26.16
1M6H A	27.3565	20.44	18.42	21.08
1M0S A	26.4625	21.05	23.91	24.82
1S5P A	24.449	22.67	20.44	26.61
1M5S A	25.8505	22.15	17.24	23.37
1PII 0	27.6343	21.77	22.07	22.22
1NAQ A	21.5224	22.31	22.14	24.48
1P1J A	25.6218	20.75	20.33	26.69
1NAQ A	21.5224	23.19	23.04	25.45
1XHD A	26.9838	[26.33]	16.88	33.38
1K7K A	23.8169	20.99	20.48	23.36
1VMH A	25.0917	21.7	29.16	26.41
1HDI A	29.8919	21.75	24.58	26.9
1B6A 0	26.642	20.95	20.4	21.87
1Q7S A	25.6622	21.26	19.64	12.4
1TDZ A	29.5042	23.54	21.88	28.19
1PXF A	22.5735	23.93	7.14	22.62
1NZJ A	27.7079	21.81	22.07	22.39
1E5M A	25.3505	19.47	21.03	23.09
1B8D A	22.1119	21.3	22.23	0
1GV3 A	26.3855	20.68	19.61	11.01
1KID 0	31.2631	27.33	36.04	29.39
1O0A A	24.6675	20.74	20.06	0
16PK 0	29.5099	21.76	22.09	24.59
1N2E A	28.8069	22.24	20.93	23.76
1PII 0	[28.13]	22.44	24.3	22.2
1SJY A	23.3767	21.67	23.2	23.64
1MO0 A	24.5479	22.13	21.89	24.38
1SXV A	28.8724	23.01	7.41	23.87

## Sheet: Dataset B
DATASET B
Hyper/Thermophiles	Whole	SCRs	Helices SCRs	Strands SCRs			[ ] Extreme Hyper/thermophilic values with signicant T-test results and their mesophilic
1A2Z A	30.004	24.18	24.29	10.49			counterparts were excluded from the analysis to avoid any bias
1A53 0	26.3681	24.29	23.64	24.38
1DQI A	23.1428	[14.88]	[1.20]	11.49
1FTR A	25.3585	20.81	17.41	20.51
1G0H A	[32.69]	22.91	21.1	26.99
1G29 1	28.6021	22.47	22.07	26.74
1HDGO	29.0604	21.64	19.84	12.1
1HQK A	25.0658	21.04	19.48	18.44
1I4N A	30.3562	23.55	[28.48]	23.79
1IOF A	31.3875	23.45	20.36	24.71
1IU8 A	26.3869	22.46	21.87	21.86
1J0A A	31.6098	21.7	19.55	22.81
1J31 A	27.5371	20.77	22.76	24.33
1JI0 A	25.4551	21.87	22.91	26.53
1JJI A	31.1335	19.94	19.81	22.27
1JVB A	25.8249	19.8	20.09	23.49
1LK5 A	28.1944	22.27	22.87	24.52
1M2K A	26.1806	22.32	21.72	26.88
1M4Y A	26.2426	19.64	8.79	22.2
1M5H A	25.43	21.34	19.67	22.27
1MXG A	32.6719	21.5	20.46	24.65
1NSJ 0	28.499	22.7	21.43	22.33
1NVT A	30.1252	21.21	21.74	25.88
1OJU A	30.0101	22.1	22.54	23.65
1U1I A	29.1454	21.88	22.36	30.5
1UE8 A	31.037	20.45	20.46	32.42
1UKU A	25.5255	24.18	25.89	22.08
1ULZ A	30.1712	22.35	22.02	21.35
1UVV A	29.6095	22.04	21.36	18.05
1V3W A	25.9095	[26.64]	26.41	33.67
1V7R A	29.1707	23.91	22.41	23.24
1VE0 A	24.5563	21.69	22.15	25.52
1VFF A	33.2497	22.25	23.84	24.82
1VPE 0	28.9725	21.62	24.34	25.08
1WPW A	28.0409	20.85	19.59	26.8
1XGS A	29.1428	21.88	19.99	23.83
1XTY A	27.3523	22.63	23.31	13.4
1B33A	24.89	24.19	23.94	0
1BXB A	28.18	16.91	16.25	2.7
1EE8 A	26.88	21.38	22.31	25.22
1GD7 A	23.94	23.13	9.65	22.86
1J09 A	28.41	23.02	24.66	22.62
1J3N A	27.21	20.25	18.46	27.43
1JBO A	[22.62]	21.42	21.24	0
1MNG A	28.44	22.89	25.6	11.2
1SRV A	28.02	26.25	31.91	28.37
1UKW A	29.58	21.34	20.63	27.05
1UZB A	27.74	18.99	18.83	0
1V6S A	28.02	21.46	21.18	24.77
1V8F A	27.59	22.06	19.55	21.39
1V8G A	30.07	21.26	21.15	10.31
1VC2 A	28.54	21.23	18.14	22.26
1VC4 A	31.27	21.94	22.84	21.81
1VCD A	25.66	21.47	22.98	24.07
1WXD A	30.23	21.35	21.66	24.51
1XAA 0	29.27	21.62	22.66	21.99
1YKF A	30.68	18.72	17.97	14.64
1YYA A	26.93	21.52	24.8	21.5
2PRD 0	26.21	23.41	8.12	25.24
Mesophiles	Whole	SCRs	Helices SCRs	Strands SCRs
1AUG A	25.8469	22.06	22	10.51
1PII 0	27.6343	23.5	21.75	23.68
1DFX 0	24.6946	[13.45]	[0.90]	11.39
1M5S A	25.8505	21.23	17.5	21.12
2BJI A	[31.93]	21.21	18.23	25.92
1B0U A	26.9178	21.85	21.22	25.57
1RM4 A	29.3605	21.58	18.93	12.55
1W19 A	25.1164	19.73	16.85	18.14
1PII 0	27.6343	23.6	[29.25]	23.05
1AUG A	25.8469	22.03	19.85	24.53
1AUG A	25.8469	21.75	20.84	22.19
1TZJ A	28.4564	20.68	18.55	21.3
1UF5 A	26.1782	19.63	21.51	22.79
1G6H A	29.9615	23.05	23.83	26.16
1JKM B	28.7218	20	18.59	21.67
1M6H A	27.3565	20.44	18.42	21.08
1M0S A	26.4625	21.05	23.91	24.82
1S5P A	24.449	22.67	20.44	26.61
1G3K A	26.643	19.72	8.4	22.51
1M5S A	25.8505	22.15	17.24	23.37
1VJS 0	28.4654	20.24	19.31	19.43
1PII 0	27.6343	21.77	22.07	22.22
1NYT A	29.1872	20.82	19.83	22.99
1GUZ A	28.8902	21.81	21.26	25.5
1P1J A	25.6218	20.75	20.33	26.69
1ODO A	32.9113	20.11	21.2	25.58
1NAQ A	21.5224	23.19	23.04	25.45
1DV1 A	28.8306	21.62	20.13	20.93
1GS5 A	33.376	21.58	22.22	21.85
1XHD A	26.9838	[26.33]	16.88	33.38
1K7K A	23.8169	20.99	20.48	23.36
1VMH A	25.0917	21.7	29.16	26.41
1E4I A	30.7875	21.11	22.32	21.93
1HDI A	29.8919	21.75	24.58	26.9
1A05 A	28.2863	20.61	20.35	24.11
1B6A 0	26.642	20.95	20.4	21.87
1Q7S A	25.6622	21.26	19.64	12.4
1XG0 C	23.9	24.92	26.13	0
1MUW A	26.88	16.22	17.37	4.88
1TDZ A	29.5	23.54	21.88	28.19
1PXF A	22.57	23.93	7.14	22.62
1NZJ A	27.71	21.81	22.07	22.39
1E5M A	25.35	19.47	21.03	23.09
1B8D A	[22.11]	21.3	22.23	0
1GV3 A	26.39	20.68	19.61	11.01
1KID 0	31.26	27.33	35.64	29.39
1RX0 A	30.92	20.4	18.74	25.83
1O0A A	24.67	20.74	20.06	0
16PK 0	29.51	21.76	22.09	24.59
1N2E A	28.81	22.24	20.93	23.76
1VQU A	30.61	20.89	20.71	10.21
1GAD O	27.03	21.3	17.12	22.51
1PII 0	28.13	22.44	24.3	22.2
1SJY A	23.38	21.67	23.2	23.64
1NYT A	29.39	21.07	20.07	23.82
1CNZ A	28.47	21.58	20.88	22.3
1JQB A	31.2	18.82	18.02	15.14
1MO0 A	24.55	22.13	21.89	24.38
1SXV A	28.87	23.01	7.41	23.87

## Sheet: Differences A
DATASET A
Hyper/Thermophiles	Mesophiles	Whole	SCRs	Helices SCRs	Strands SCRs
1A2Z A	1AUG A	4.15706	2.12	2.29	-0.02
1A53 0	1PII 0	-1.2662	0.79	1.99	0.7
1DD3 A	1CTF 0	#VALUE!	1.78	#VALUE!	-3.67
1DQI A	1DFX 0	-1.55187	#VALUE!	#VALUE!	0.1
1FTR A	1M5S A	-0.49195	-0.42	-0.09	-0.61
1G29 1	1B0U A	1.6843	0.62	0.85	1.17
1HQK A	1W19 A	-0.0505418	1.31	2.63	0.3
1IU8 A	1AUG A	0.540018	0.71	1.03	-0.33
1J31 A	1UF5 A	1.35896	1.14	1.25	1.54
1JI0 A	1G6H A	-4.50635	-1.18	-0.92	0.37
1JVB A	1M6H A	-1.53156	-0.64	1.67	2.41
1LK5 A	1M0S A	1.73194	1.22	-1.04	-0.3
1M2K A	1S5P A	1.73159	-0.35	1.28	0.27
1M5H A	1M5S A	-0.807668	-0.81	2.43	-1.1
1NSJ 0	1PII 0	0.864756	0.93	-0.64	0.11
1P1L A	1NAQ A	5.25662	1.6	2.59	0.11
1U1I A	1P1J A	3.52354	1.13	2.03	3.81
1UKU A	1NAQ A	4.00315	0.99	2.85	-3.37
1V3W A	1XHD A	-1.07437	#VALUE!	9.33	0.29
1V7R A	1K7K A	5.35383	2.92	1.93	-0.12
1VE0 A	1VMH A	-0.535408	-0.01	-7.01	-0.89
1VPE 0	1HDI A	-0.919439	-0.13	-0.24	-1.82
1XGS A	1B6A 0	2.50084	0.93	-0.41	1.96
1XTY A	1Q7S A	1.69008	1.37	3.67	1
1EE8 A	1TDZ A	-2.62297	-2.16	0.43	-2.97
1GD7 A	1PXF A	1.36305	-0.8	2.51	0.24
1J09 A	1NZJ A	0.697405	1.21	2.59	0.23
1J3N A	1E5M A	1.85849	0.78	-2.57	4.34
1JBO A	1B8D A	0.510095	0.12	-0.99	0
1MNG A	1GV3 A	2.05833	2.21	5.99	0.19
1SRV A	1KID 0	-3.04283	-1.08	-4.33	-1.02
1UZB A	1O0A A	3.07662	-1.75	-1.23	0
1V6S A	16PK 0	-1.48743	-0.3	-0.91	0.18
1V8F A	1N2E A	-1.21241	-0.18	-1.38	-2.37
1VC4 A	1PII 0	#VALUE!	-0.5	-1.46	-0.39
1VCD A	1SJY A	2.2871	-0.2	-0.22	0.43
1YYA A	1MO0 A	2.3824	-0.61	2.91	-2.88
2PRD 0	1SXV A	-2.66378	0.4	0.71	1.37

## Sheet: Differences B
DATASET B
Hyper/Thermophiles	Mesophiles	Whole	SCRs	Helices SCRs	Strands SCRs
1A2Z A	1AUG A	4.15706	2.12	2.29	-0.02
1A53 0	1PII 0	-1.2662	0.79	1.89	0.7
1DQI A	1DFX 0	-1.55187	#VALUE!	#VALUE!	0.1
1FTR A	1M5S A	-0.49195	-0.42	-0.09	-0.61
1G0H A	2BJI A	#VALUE!	1.7	2.87	1.07
1G29 1	1B0U A	1.6843	0.62	0.85	1.17
1HDGO	1RM4 A	-0.300077	0.06	0.91	-0.45
1HQK A	1W19 A	-0.0505418	1.31	2.63	0.3
1I4N A	1PII 0	2.7219	-0.05	#VALUE!	0.74
1IOF A	1AUG A	5.54061	1.42	0.51	0.18
1IU8 A	1AUG A	0.540018	0.71	1.03	-0.33
1J0A A	1TZJ A	3.15341	1.02	1	1.51
1J31 A	1UF5 A	1.35896	1.14	1.25	1.54
1JI0 A	1G6H A	-4.50635	-1.18	-0.92	0.37
1JJI A	1JKM B	2.4117	-0.06	1.22	0.6
1JVB A	1M6H A	-1.53156	-0.64	1.67	2.41
1LK5 A	1M0S A	1.73194	1.22	-1.04	-0.3
1M2K A	1S5P A	1.73159	-0.35	1.28	0.27
1M4Y A	1G3K A	-0.400378	-0.08	0.39	-0.31
1M5H A	1M5S A	-0.420444	-0.81	2.43	-1.1
1MXG A	1VJS 0	4.2065	1.26	1.15	5.22
1NSJ 0	1PII 0	0.864756	0.93	-0.64	0.11
1NVT A	1NYT A	0.937998	0.39	1.91	2.89
1OJU A	1GUZ A	1.11989	0.29	1.28	-1.85
1U1I A	1P1J A	3.52354	1.13	2.03	3.81
1UE8 A	1ODO A	-1.87424	0.34	-0.74	6.84
1UKU A	1NAQ A	4.00315	0.99	2.85	-3.37
1ULZ A	1DV1 A	1.34054	0.73	1.89	0.42
1UVV A	1GS5 A	-3.76656	0.46	-0.86	-3.8
1V3W A	1XHD A	-1.07437	#VALUE!	9.53	0.29
1V7R A	1K7K A	5.35383	2.92	1.93	-0.12
1VE0 A	1VMH A	-0.535408	-0.01	-7.01	-0.89
1VFF A	1E4I A	2.46226	1.14	1.52	2.89
1VPE 0	1HDI A	-0.919439	-0.13	-0.24	-1.82
1WPW A	1A05 A	-0.245378	0.24	-0.76	2.69
1XGS A	1B6A 0	2.50084	0.93	-0.41	1.96
1XTY A	1Q7S A	1.69008	1.37	3.67	1
1B33A	1XG0 C	0.99	-0.73	-2.19	0
1BXB A	1MUW A	1.3	0.69	-1.12	-2.18
1EE8 A	1TDZ A	-2.62	-2.16	0.43	-2.97
1GD7 A	1PXF A	1.37	-0.8	2.51	0.24
1J09 A	1NZJ A	0.7	1.21	2.59	0.23
1J3N A	1E5M A	1.86	0.78	-2.57	4.34
1JBO A	1B8D A	#VALUE!	0.12	-0.99	0
1MNG A	1GV3 A	2.05	2.21	5.99	0.19
1SRV A	1KID 0	-3.24	-1.08	-3.73	-1.02
1UKW A	1RX0 A	-1.34	0.94	1.89	1.22
1UZB A	1O0A A	3.07	-1.75	-1.23	0
1V6S A	16PK 0	-1.49	-0.3	-0.91	0.18
1V8F A	1N2E A	-1.22	-0.18	-1.38	-2.37
1V8G A	1VQU A	-0.54	0.37	0.44	0.1
1VC2 A	1GAD O	1.51	-0.07	1.02	-0.25
1VC4 A	1PII 0	3.14	-0.5	-1.46	-0.39
1VCD A	1SJY A	2.28	-0.2	-0.22	0.43
1WXD A	1NYT A	0.84	0.28	1.59	0.69
1XAA 0	1CNZ A	0.8	0.04	1.78	-0.31
1YKF A	1JQB A	-0.52	-0.1	-0.05	-0.5
1YYA A	1MO0 A	2.38	-0.61	2.91	-2.88
2PRD 0	1SXV A	-2.66	0.4	0.71	1.37

## Sheet: A SCRs HYPTHER
	Mean	22.285		Median	22.26
	95% CI	21.7443	22.8257	98.3% CI	21.62	22.7
	SE	0.259986
				Range	4.49
	Variance	1.48704		IQR	1.20417
	SD	1.21944
	95% CI	0.938178	1.74266	Percentile
				0th	19.8	(minimum)
	CV	0.0547202		25th	21.5967	(1st quartile)
				50th	22.26	(median)
	Skewness	0.140442		75th	22.8008	(3rd quartile)
	Kurtosis	-0.393773		100th	24.29	(maximum)
	Shapiro-Wilk W	0.946153
	p	0.264458
																									Normal Fit (Mean=22.3, SD=1.2)	19.5	0	19.5	0.26517	19.8	-2.00042	19.8	-2.03782	22.285	0.8	19.8	0.4
																									Histogram	19.5	1	19.55	0.290956	20.77	-1.48947	24.29	1.6442	21.7443	0.9	21.5967	0.4
																									Data	20	1	19.6	0.318714	20.81	-1.20741			22.285	1	21.5967	0.6
																									95% CI Notched Outlier Boxplot Median (22.3)	20	0	19.65	0.348533	21.04	-0.998201			22.8257	0.9	21.62	0.6
																									Percentiles (None)	20	0	19.7	0.380502	21.34	-0.825494			22.285	0.8	22.26	0.55
																									95% CI Mean Diamond Mean (22.3)	20.5	0	19.75	0.414706	21.62	-0.67449			22.285	1	22.26	0.25
																									None	20.5	0	19.8	0.451225	21.69	-0.537519					22.26	0.55
																									Outliers > 1.5 and < 3 IQR	20.5	2	19.85	0.490135	21.87	-0.409983					22.7	0.6
																									Outliers > 3 IQR	21	2	19.9	0.531506	21.88	-0.230278					22.8008	0.6
																									Data	21	0	19.95	0.575401	21.88	-0.230278					22.8008	0.4
																									Normal Fit (Skewness=0.14, Kurtosis=-0.39) (W = 0.95, p = 0.2645)	21	2	20	0.621874	22.25	-0.0569997					24.29	0.4
																										21.5	2	20.05	0.670973	22.27	0.0569997					22.8008	0.4
																										21.5	0	20.1	0.722731	22.32	0.171747					22.8008	0.2
																										21.5	5	20.15	0.777174	22.46	0.288809					22.7	0.2
																										22	5	20.2	0.834315	22.47	0.409983					22.26	0.25
																										22	0	20.25	0.894153	22.63	0.537519					21.62	0.2
																										22	5	20.3	0.956672	22.7	0.67449					21.5967	0.2
																										22.5	5	20.35	1.02184	23.91	0.911848					21.5967	0.4
																										22.5	0	20.4	1.08962	23.91	0.911848
																										22.5	2	20.45	1.15994	24.18	1.34844
																										23	2	20.5	1.23273	24.18	1.34844
																										23	0	20.55	1.30788	24.29	2.00042
																										23	0	20.6	1.38528
																										23.5	0	20.65	1.4648
																										23.5	0	20.7	1.54629
																										23.5	2	20.75	1.62956
																										24	2	20.8	1.71443
																										24	0	20.85	1.80069
																										24	3	20.9	1.88812
																										24.5	3	20.95	1.97647
																										24.5	0	21	2.06547
																												21.05	2.15486
																												21.1	2.24433
																												21.15	2.3336
																												21.2	2.42234
																												21.25	2.51023
																												21.3	2.59695
																												21.35	2.68214
																												21.4	2.76548
																												21.45	2.84661
																												21.5	2.92521
																												21.55	3.00092
																												21.6	3.07342
																												21.65	3.14239
																												21.7	3.20751
																												21.75	3.26848
																												21.8	3.32501
																												21.85	3.37684
																												21.9	3.42371
																												21.95	3.46541
																												22	3.50172
																												22.05	3.53246
																												22.1	3.55749
																												22.15	3.57669
																												22.2	3.58994
																												22.25	3.59719
																												22.3	3.5984
																												22.35	3.59356
																												22.4	3.5827
																												22.45	3.56588
																												22.5	3.54317
																												22.55	3.51469
																												22.6	3.48059
																												22.65	3.44102
																												22.7	3.39619
																												22.75	3.34632
																												22.8	3.29164
																												22.85	3.23241
																												22.9	3.16892
																												22.95	3.10145
																												23	3.03033
																												23.05	2.95586
																												23.1	2.87837
																												23.15	2.79821
																												23.2	2.71572
																												23.25	2.63123
																												23.3	2.54508
																												23.35	2.45762
																												23.4	2.36918
																												23.45	2.28008
																												23.5	2.19065
																												23.55	2.10119
																												23.6	2.012
																												23.65	1.92336
																												23.7	1.83554
																												23.75	1.74878
																												23.8	1.66333
																												23.85	1.57939
																												23.9	1.49717
																												23.95	1.41685
																												24	1.33858
																												24.05	1.26251
																												24.1	1.18877
																												24.15	1.11745
																												24.2	1.04864
																												24.25	0.982425
																												24.3	0.91884
																												24.35	0.857927
																												24.4	0.799707
																												24.45	0.744185

## Sheet: A SCRs MESO
	Mean	21.5568		Median	21.725
	95% CI	21.0971	22.0166	98.3% CI	20.95	22.15
	SE	0.221083
				Range	3.87
	Variance	1.07531		IQR	1.23
	SD	1.03697
	95% CI	0.797795	1.4819	Percentile
				0th	19.63	(minimum)
	CV	0.0481041		25th	20.9333	(1st quartile)
				50th	21.725	(median)
	Skewness	0.00793534		75th	22.1633	(3rd quartile)
	Kurtosis	-0.354673		100th	23.5	(maximum)
	Shapiro-Wilk W	0.979087
	p	0.901146
																									Normal Fit (Mean=21.6, SD=1.0)	19.5	0	19.5	0.591876	19.63	-2.00042	19.63	-1.85812	21.5568	0.8	19.63	0.4
																									Histogram	19.5	2	19.545	0.644472	19.73	-1.48947	23.5	1.8739	21.0971	0.9	20.9333	0.4
																									Data	20	2	19.59	0.70042	20.44	-1.20741			21.5568	1	20.9333	0.6
																									95% CI Notched Outlier Boxplot Median (21.7)	20	0	19.635	0.759794	20.47	-0.998201			22.0166	0.9	20.95	0.6
																									Percentiles (None)	20	2	19.68	0.82265	20.75	-0.825494			21.5568	0.8	21.725	0.55
																									95% CI Mean Diamond Mean (21.6)	20.5	2	19.725	0.88903	20.95	-0.67449			21.5568	1	21.725	0.25
																									None	20.5	0	19.77	0.958959	20.99	-0.537519					21.725	0.55
																									Outliers > 1.5 and < 3 IQR	20.5	3	19.815	1.03244	21.05	-0.409983					22.15	0.6
																									Outliers > 3 IQR	21	3	19.86	1.10947	21.23	-0.288809					22.1633	0.6
																									Data	21	0	19.905	1.18999	21.26	-0.171747					22.1633	0.4
																									Normal Fit (Skewness=0.01, Kurtosis=-0.35) (W = 0.98, p = 0.9011)	21	3	19.95	1.27396	21.7	-0.0569997					23.5	0.4
																										21.5	3	19.995	1.36129	21.75	0.114373					22.1633	0.4
																										21.5	0	20.04	1.45187	21.75	0.114373					22.1633	0.2
																										21.5	5	20.085	1.54556	21.77	0.288809					22.15	0.2
																										22	5	20.13	1.6422	21.85	0.409983					21.725	0.25
																										22	0	20.175	1.7416	22.06	0.537519					20.95	0.2
																										22	3	20.22	1.84354	22.15	0.67449					20.9333	0.2
																										22.5	3	20.265	1.94778	22.31	0.825494					20.9333	0.4
																										22.5	0	20.31	2.05405	22.67	0.998201
																										22.5	1	20.355	2.16203	23.05	1.20741
																										23	1	20.4	2.27141	23.19	1.48947
																										23	0	20.445	2.38183	23.5	2.00042
																										23	2	20.49	2.49292
																										23.5	2	20.535	2.60429
																										23.5	0	20.58	2.71551
																										23.5	1	20.625	2.82615
																										24	1	20.67	2.93577
																										24	0	20.715	3.0439
																												20.76	3.15008
																												20.805	3.25382
																												20.85	3.35466
																												20.895	3.45212
																												20.94	3.54573
																												20.985	3.63502
																												21.03	3.71955
																												21.075	3.79889
																												21.12	3.87261
																												21.165	3.94034
																												21.21	4.00172
																												21.255	4.0564
																												21.3	4.10409
																												21.345	4.14454
																												21.39	4.1775
																												21.435	4.20281
																												21.48	4.22031
																												21.525	4.22992
																												21.57	4.23157
																												21.615	4.22525
																												21.66	4.21101
																												21.705	4.18892
																												21.75	4.15911
																												21.795	4.12174
																												21.84	4.07701
																												21.885	4.02519
																												21.93	3.96655
																												21.975	3.90141
																												22.02	3.83012
																												22.065	3.75306
																												22.11	3.67063
																												22.155	3.58326
																												22.2	3.49138
																												22.245	3.39546
																												22.29	3.29596
																												22.335	3.19336
																												22.38	3.08814
																												22.425	2.98076
																												22.47	2.8717
																												22.515	2.76142
																												22.56	2.65039
																												22.605	2.53903
																												22.65	2.42778
																												22.695	2.31703
																												22.74	2.20718
																												22.785	2.09858
																												22.83	1.99156
																												22.875	1.88645
																												22.92	1.78352
																												22.965	1.68304
																												23.01	1.58523
																												23.055	1.4903
																												23.1	1.39841
																												23.145	1.30972
																												23.19	1.22435
																												23.235	1.14239
																												23.28	1.06391
																												23.325	0.988961
																												23.37	0.917559
																												23.415	0.849712
																												23.46	0.7854
																												23.505	0.72459
																												23.55	0.667231
																												23.595	0.613257
																												23.64	0.562588
																												23.685	0.515134
																												23.73	0.470796
																												23.775	0.429464
																												23.82	0.391024
																												23.865	0.355355
																												23.91	0.322332
																												23.955	0.291828

## Sheet: A Helices HYPTHER
	Mean	22.3064		Median	22.385
	95% CI	21.3414	23.2713	98.3% CI	21.15	23.74
	SE	0.463988
				Range	8.94
	Variance	4.73626		IQR	2.72417
	SD	2.1763
	95% CI	1.67434	3.11007	Percentile
				0th	17.41	(minimum)
	CV	0.0975639		25th	21.0617	(1st quartile)
				50th	22.385	(median)
	Skewness	-0.196966		75th	23.7858	(3rd quartile)
	Kurtosis	0.0589446		100th	26.35	(maximum)
	Shapiro-Wilk W	0.985168
	p	0.976417
																									Normal Fit (Mean=22.3, SD=2.2)	16	0	16	0.121134	17.41	-2.00042	17.41	-2.24986	22.3064	0.8	17.41	0.4
																									Histogram	16	1	16.12	0.141905	19.48	-1.48947	26.35	1.85804	21.3414	0.9	21.0617	0.4
																									Data	18	1	16.24	0.165734	19.67	-1.20741			22.3064	1	21.0617	0.6
																									95% CI Notched Outlier Boxplot Median (22.4)	18	0	16.36	0.192975	19.89	-0.998201			23.2713	0.9	21.15	0.6
																									Percentiles (None)	18	3	16.48	0.224012	20.09	-0.825494			22.3064	0.8	22.385	0.55
																									95% CI Mean Diamond Mean (22.3)	20	3	16.6	0.259252	21.15	-0.67449			22.3064	1	22.385	0.25
																									None	20	0	16.72	0.299124	21.43	-0.537519					22.385	0.55
																									Outliers > 1.5 and < 3 IQR	20	5	16.84	0.344081	21.72	-0.409983					23.74	0.6
																									Outliers > 3 IQR	22	5	16.96	0.394593	21.87	-0.288809					23.7858	0.6
																									Data	22	0	17.08	0.451147	22.07	-0.171747					23.7858	0.4
																									Normal Fit (Skewness=-0.20, Kurtosis=0.06) (W = 0.99, p = 0.9764)	22	8	17.2	0.51424	22.36	-0.0569997					26.35	0.4
																										24	8	17.32	0.584377	22.41	0.0569997					23.7858	0.4
																										24	0	17.44	0.662064	22.76	0.171747					23.7858	0.2
																										24	4	17.56	0.747803	22.87	0.288809					23.74	0.2
																										26	4	17.68	0.84208	22.91	0.409983					22.385	0.25
																										26	0	17.8	0.945364	23.31	0.537519					21.15	0.2
																										26	1	17.92	1.05809	23.74	0.67449					21.0617	0.2
																										28	1	18.04	1.18067	24.29	0.825494					21.0617	0.4
																										28	0	18.16	1.31345	24.34	0.998201
																												18.28	1.45673	24.73	1.20741
																												18.4	1.61073	25.89	1.48947
																												18.52	1.7756	26.35	2.00042
																												18.64	1.95141
																												18.76	2.13811
																												18.88	2.33557
																												19	2.54352
																												19.12	2.76157
																												19.24	2.98921
																												19.36	3.2258
																												19.48	3.47054
																												19.6	3.72252
																												19.72	3.98067
																												19.84	4.2438
																												19.96	4.51059
																												20.08	4.7796
																												20.2	5.04927
																												20.32	5.31797
																												20.44	5.58396
																												20.56	5.84546
																												20.68	6.10063
																												20.8	6.34761
																												20.92	6.58454
																												21.04	6.80957
																												21.16	7.02092
																												21.28	7.21685
																												21.4	7.39573
																												21.52	7.55604
																												21.64	7.69638
																												21.76	7.81553
																												21.88	7.91244
																												22	7.98623
																												22.12	8.03623
																												22.24	8.062
																												22.36	8.0633
																												22.48	8.04012
																												22.6	7.99267
																												22.72	7.92137
																												22.84	7.82688
																												22.96	7.71004
																												23.08	7.57189
																												23.2	7.41364
																												23.32	7.23666
																												23.44	7.04246
																												23.56	6.83267
																												23.68	6.609
																												23.8	6.37325
																												23.92	6.12725
																												24.04	5.87286
																												24.16	5.61194
																												24.28	5.34634
																												24.4	5.07785
																												24.52	4.8082
																												24.64	4.53904
																												24.76	4.27195
																												24.88	4.00836
																												25	3.74963
																												25.12	3.49694
																												25.24	3.25139
																												25.36	3.01389
																												25.48	2.78527
																												25.6	2.56617
																												25.72	2.35713
																												25.84	2.15855
																												25.96	1.9707
																												26.08	1.79373
																												26.2	1.6277
																												26.32	1.47255
																												26.44	1.32815
																												26.56	1.19427
																												26.68	1.07062
																												26.8	0.956865
																												26.92	0.852599
																												27.04	0.757388
																												27.16	0.670768
																												27.28	0.59225
																												27.4	0.521336
																												27.52	0.457519
																												27.64	0.400296
																												27.76	0.349166
																												27.88	0.303643

## Sheet: A Helices MESO
	Mean	21.1014		Median	21.03
	95% CI	19.8228	22.38	98.3% CI	19.64	22.14
	SE	0.614822
				Range	12.31
	Variance	8.31615		IQR	2.67667
	SD	2.88377
	95% CI	2.21863	4.1211	Percentile
				0th	16.85	(minimum)
	CV	0.136663		25th	19.5383	(1st quartile)
				50th	21.03	(median)
	Skewness	0.738681		75th	22.215	(3rd quartile)
	Kurtosis	1.64411		100th	29.16	(maximum)
	Shapiro-Wilk W	0.935849
	p	0.16239
																									Normal Fit (Mean=21.1, SD=2.9)	15	0	15	0.811461	16.85	-2.00042	16.85	-1.47424	29.16	0.4	21.1014	0.8	16.85	0.4
																									Histogram	15	3	15.15	0.904638	16.88	-1.48947	29.16	2.79448			19.8228	0.9	19.5383	0.4
																									Data	17.5	3	15.3	1.00579	17.24	-1.20741					21.1014	1	19.5383	0.6
																									95% CI Notched Outlier Boxplot Median (21.0)	17.5	0	15.45	1.11523	17.5	-0.998201					22.38	0.9	19.64	0.6
																									Percentiles (None)	17.5	3	15.6	1.23324	18.42	-0.825494					21.1014	0.8	21.03	0.55
																									95% CI Mean Diamond Mean (21.1)	20	3	15.75	1.36005	19.64	-0.67449					21.1014	1	21.03	0.25
																									None	20	0	15.9	1.49584	20.33	-0.537519							21.03	0.55
																									Outliers > 1.5 and < 3 IQR	20	11	16.05	1.64075	20.4	-0.409983							22.14	0.6
																									Outliers > 3 IQR	22.5	11	16.2	1.79484	20.44	-0.288809							22.215	0.6
																									Data	22.5	0	16.35	1.95809	20.48	-0.171747							22.215	0.4
																									Normal Fit (Skewness=0.74, Kurtosis=1.64) (W = 0.94, p = 0.1624)	22.5	4	16.5	2.13042	20.84	-0.0569997							24.58	0.4
																										25	4	16.65	2.31165	21.22	0.0569997							22.215	0.4
																										25	0	16.8	2.50152	21.51	0.171747							22.215	0.2
																										25	0	16.95	2.69967	21.75	0.288809							22.14	0.2
																										27.5	0	17.1	2.90564	22	0.409983							21.03	0.25
																										27.5	0	17.25	3.11889	22.07	0.537519							19.64	0.2
																										27.5	1	17.4	3.33873	22.14	0.67449							19.5383	0.2
																										30	1	17.55	3.56442	23.04	0.825494							19.5383	0.4
																										30	0	17.7	3.79507	23.83	0.998201
																												17.85	4.02974	23.91	1.20741
																												18	4.26736	24.58	1.48947
																												18.15	4.50678	29.16	2.00042
																												18.3	4.74677
																												18.45	4.98603
																												18.6	5.2232
																												18.75	5.45687
																												18.9	5.68559
																												19.05	5.90788
																												19.2	6.12229
																												19.35	6.32733
																												19.5	6.52157
																												19.65	6.70361
																												19.8	6.87212
																												19.95	7.02582
																												20.1	7.16356
																												20.25	7.28426
																												20.4	7.38698
																												20.55	7.47091
																												20.7	7.53538
																												20.85	7.57987
																												21	7.60402
																												21.15	7.60764
																												21.3	7.59069
																												21.45	7.55332
																												21.6	7.49582
																												21.75	7.41867
																												21.9	7.32246
																												22.05	7.20798
																												22.2	7.07612
																												22.35	6.9279
																												22.5	6.76445
																												22.65	6.58702
																												22.8	6.39691
																												22.95	6.19551
																												23.1	5.98423
																												23.25	5.76453
																												23.4	5.5379
																												23.55	5.30581
																												23.7	5.06971
																												23.85	4.83102
																												24	4.59114
																												24.15	4.35137
																												24.3	4.11299
																												24.45	3.87716
																												24.6	3.64498
																												24.75	3.41744
																												24.9	3.19545
																												25.05	2.97981
																												25.2	2.77121
																												25.35	2.57025
																												25.5	2.37742
																												25.65	2.19312
																												25.8	2.01764
																												25.95	1.85118
																												26.1	1.69387
																												26.25	1.54574
																												26.4	1.40675
																												26.55	1.2768
																												26.7	1.15572
																												26.85	1.0433
																												27	0.939268
																												27.15	0.843326
																												27.3	0.755138
																												27.45	0.674345
																												27.6	0.600569
																												27.75	0.533419
																												27.9	0.472497
																												28.05	0.417402
																												28.2	0.367735
																												28.35	0.323103
																												28.5	0.283121
																												28.65	0.247416
																												28.8	0.215629
																												28.95	0.187419
																												29.1	0.162459
																												29.25	0.140443
																												29.4	0.121082
																												29.55	0.104108
																												29.7	0.0892721
																												29.85	0.0763433
																												30	0.0651106

## Sheet: B Whole HT
	Mean	28.1456		Median	28.1944
	95% CI	27.5465	28.7447	96.7% CI	27.3523	29.1428
	SE	0.299074
				Range	10.107
	Variance	5.09837		IQR	3.77471
	SD	2.25796
	95% CI	1.90629	2.76994	Percentile
				0th	23.1428	(minimum)
	CV	0.0802242		25th	26.2313	(1st quartile)
				50th	28.1944	(median)
	Skewness	0.00123489		75th	30.006	(3rd quartile)
	Kurtosis	-0.53069		100th	33.2497	(maximum)
	Shapiro-Wilk W	0.989359
	p	0.897006
																									Normal Fit (Mean=28.1, SD=2.3)	22	0	22	0.496002	23.1428	-2.37511	23.1428	-2.21565	28.1456	0.8	23.1428	0.4
																									Histogram	22	2	22.12	0.572388	23.9365	-1.93793	33.2497	2.2605	27.5465	0.9	26.2313	0.4
																									Data	24	2	22.24	0.658674	24.5563	-1.70755			28.1456	1	26.2313	0.6
																									95% CI Notched Outlier Boxplot Median (28.2)	24	0	22.36	0.75583	24.8914	-1.5431			28.7447	0.9	27.3523	0.6
																									Percentiles (None)	24	10	22.48	0.86487	25.0658	-1.41219			28.1456	0.8	28.1944	0.55
																									95% CI Mean Diamond Mean (28.1)	26	10	22.6	0.98685	25.3585	-1.30181			28.1456	1	28.1944	0.25
																									None	26	0	22.72	1.12286	25.43	-1.20534					28.1944	0.55
																									Outliers > 1.5 and < 3 IQR	26	12	22.84	1.27401	25.4551	-1.11896					29.1428	0.6
																									Outliers > 3 IQR	28	12	22.96	1.44143	25.5255	-1.0402					30.006	0.6
																									Data	28	0	23.08	1.62624	25.6638	-0.967422					30.006	0.4
																									Normal Fit (Skewness=0.00, Kurtosis=-0.53) (W = 0.99, p = 0.8970)	28	18	23.2	1.82959	25.8249	-0.899435					33.2497	0.4
																										30	18	23.32	2.05255	25.9095	-0.835371					30.006	0.4
																										30	0	23.44	2.29619	26.1806	-0.774565					30.006	0.2
																										30	13	23.56	2.5615	26.2087	-0.716498					29.1428	0.2
																										32	13	23.68	2.84941	26.2426	-0.660751					28.1944	0.25
																										32	0	23.8	3.16074	26.3681	-0.606987					27.3523	0.2
																										32	2	23.92	3.4962	26.3869	-0.554923					26.2313	0.2
																										34	2	24.04	3.85635	26.8812	-0.504322					26.2313	0.4
																										34	0	24.16	4.24161	26.9303	-0.454981
																												24.28	4.6522	27.209	-0.406724
																												24.4	5.08814	27.3523	-0.359397
																												24.52	5.54923	27.5371	-0.312861
																												24.64	6.03504	27.5945	-0.266994
																												24.76	6.54487	27.7441	-0.221682
																												24.88	7.07775	28.0224	-0.176821
																												25	7.63243	28.0231	-0.132313
																												25.12	8.20737	28.0409	-0.0880656
																												25.24	8.80072	28.1805	-0.0439901
																												25.36	9.41035	28.1944	-5.40519e-17
																												25.48	10.0338	28.4053	0.0439901
																												25.6	10.6685	28.4439	0.0880656
																												25.72	11.3112	28.499	0.132313
																												25.84	11.9589	28.535	0.176821
																												25.96	12.608	28.6021	0.221682
																												26.08	13.2548	28.9725	0.266994
																												26.2	13.8955	29.0604	0.312861
																												26.32	14.5261	29.1428	0.359397
																												26.44	15.1425	29.1454	0.406724
																												26.56	15.7405	29.1707	0.454981
																												26.68	16.316	29.2739	0.504322
																												26.8	16.8648	29.5757	0.554923
																												26.92	17.3829	29.6095	0.606987
																												27.04	17.8664	30.004	0.660751
																												27.16	18.3115	30.0101	0.716498
																												27.28	18.7148	30.0744	0.774565
																												27.4	19.0731	30.1252	0.835371
																												27.52	19.3834	30.1712	0.899435
																												27.64	19.6431	30.2338	0.967422
																												27.76	19.8503	30.3562	1.0402
																												27.88	20.003	30.6773	1.11896
																												28	20.1	31.037	1.20534
																												28.12	20.1405	31.1335	1.30181
																												28.24	20.1242	31.2652	1.41219
																												28.36	20.0512	31.3875	1.5431
																												28.48	19.9222	31.6098	1.70755
																												28.6	19.7381	32.6719	1.93793
																												28.72	19.5006	33.2497	2.37511
																												28.84	19.2115
																												28.96	18.8734
																												29.08	18.489
																												29.2	18.0613
																												29.32	17.5937
																												29.44	17.0899
																												29.56	16.5537
																												29.68	15.9891
																												29.8	15.4002
																												29.92	14.7911
																												30.04	14.1661
																												30.16	13.5292
																												30.28	12.8845
																												30.4	12.2359
																												30.52	11.5872
																												30.64	10.942
																												30.76	10.3035
																												30.88	9.67491
																												31	9.05905
																												31.12	8.45847
																												31.24	7.87543
																												31.36	7.3119
																												31.48	6.76955
																												31.6	6.24975
																												31.72	5.75358
																												31.84	5.28187
																												31.96	4.83516
																												32.08	4.41374
																												32.2	4.01769
																												32.32	3.64686
																												32.44	3.30092
																												32.56	2.97937
																												32.68	2.68156
																												32.8	2.40671
																												32.92	2.15394
																												33.04	1.92228
																												33.16	1.7107
																												33.28	1.51811
																												33.4	1.3434
																												33.52	1.18545
																												33.64	1.04312
																												33.76	0.915285
																												33.88	0.800853

[truncated: 11 more sheets: B Whole MESO, B Whole HYPERTHER, B Whole MESO-, B SCRs HT, B SCRs MESO, B SCRs HYPERTH, B SCRs MESO-, B Hel HT, B Hel MESO, B Hel HYPERTHER, B Hel MESO-]
